# Supplementary material for: Supporting Advance Care Planning Among Mandarin and Cantonese Speaking Communities: A Qualitative Exploratory Study
Source: Curr Oncol. 2026 May 14;33(5):288. doi: 10.3390/curroncol33050288 (PMC13204915; doi:10.3390/curroncol33050288)
Supplement: Supplementary file 1 [file curroncol-33-00288-s001.zip]

Archive with 3 entries (3 files):
- SuppFile_02_IG__ConConReps_final_2023-10-18.pdf
- SuppFile_01_COREQ_ACP_ConsQuali.pdf
- SuppFile_03_IG__CARERs_V_15_02_2024.pdf
